# Supplementary material for: Noise and Dynamical Synapses as Optimization Tools for Spiking Neural Networks
Source: Entropy (Basel). 2025 Feb 21;27(3):219. doi: 10.3390/e27030219 (PMC11941097; doi:10.3390/e27030219)
Supplement: Supplementary file 1 [file entropy-27-00219-s001.zip]

Archive with 1 entries (1 files):
- entropy-3465088-supplementary.pdf
